# Supplementary material for: Extracellular vesicle-coupled miRNA profiles in follicular fluid of cows with divergent post-calving metabolic status
Source: Sci Rep. 2019 Sep 6;9:12851. doi: 10.1038/s41598-019-49029-9 (PMC6731312; doi:10.1038/s41598-019-49029-9)
Supplement: Supplementary file 2 — Suppelmentary Table 1 [file 41598_2019_49029_MOESM2_ESM.xlsx]

## Sheet: Tabelle2
Extracellular vesicle-coupled miRNA profiles in follicular fluid of cows with divergent post-calving metabolic status
Tsige Hailay, Michael Hoelker, Mikhael Poirier, Samuel Gebremedhn, Franca Rings, Mohammed Saeed-Zidane, Dessie Salilew-Wondim, Christina Dauben, Ernst Tholen, Christiane Neuhoff , Karl Schellander and Dawit Tesfaye*
Well	Sample ID	User ID	Date	Time	Conc.	Units	A260	A280	260/280	260/230	Conc. Factor (ng/ul)	Cursor Pos.	Cursor abs.	340 raw	NA Type
G1	R1-TCs-5-6_FF	Default	2018-02-21	15:31:00	16,65	ng/ul	0,416	0,316	1,32	0,12	40,00	260	0,416	-0,036	RNA-40
G1	R1-TCs-5-6_FF	Default	2018-02-21	15:33:00	18,07	ng/ul	0,452	0,340	1,33	0,14	40,00	260	0,452	0,015	RNA-40
G1	R1-TCs-9-10_FF	Default	2018-02-21	15:34:00	15,51	ng/ul	0,388	0,279	1,39	0,23	40,00	260	0,388	0,019	RNA-40
G1	R1-TCs-9-10_FF	Default	2018-02-21	15:35:00	13,21	ng/ul	0,330	0,247	1,34	0,21	40,00	260	0,330	-0,044	RNA-40
G1	R1-ANCs-5-6_FF	Default	2018-02-21	15:37:00	21,12	ng/ul	0,528	0,356	1,48	0,26	40,00	260	0,528	0,044	RNA-40
G1	R1-ANCs-5-6_FF	Default	2018-02-21	15:38:00	17,44	ng/ul	0,436	0,282	1,55	0,25	40,00	260	0,436	-0,025	RNA-40
G1	R1-APCs-5-6_FF	Default	2018-02-21	15:39:00	24,97	ng/ul	0,624	0,422	1,48	0,43	40,00	260	0,624	0,215	RNA-40
G1	R1-APCs-5-6_FF	Default	2018-02-21	15:40:00	16,46	ng/ul	0,411	0,277	1,49	0,37	40,00	260	0,411	-0,103	RNA-40
G1	R1-HEIFERS-FF	Default	2018-02-21	15:41:00	19,56	ng/ul	0,489	0,370	1,32	0,32	40,00	260	0,489	0,207	RNA-40
G1	R1-HEIFERS-FF	Default	2018-02-21	15:42:00	10,27	ng/ul	0,257	0,195	1,32	0,23	40,00	260	0,257	-0,047	RNA-40
Well	Sample ID	User ID	Date	Time	Conc.	Units	A260	A280	260/280	260/230	Conc. Factor (ng/ul)	Cursor Pos.	Cursor abs.	340 raw	NA Type
A1	R2-TCs-5-6-FF	Default	2018-02-22	20:17:00	23,41	ng/ul	0,585	0,427	1,37	0,30	40,00	260	0,585	-0,036	RNA-40
C1	R2-TCs-5-6-FF	Default	2018-02-22	20:17:00	22,60	ng/ul	0,565	0,400	1,41	0,30	40,00	260	0,564	-0,051	RNA-40
A1	R3-TCs-5-6-FF	Default	2018-02-22	20:18:00	21,32	ng/ul	0,533	0,357	1,49	0,39	40,00	260	0,534	-0,037	RNA-40
C1	R3-TCs-5-6-FF	Default	2018-02-22	20:18:00	21,28	ng/ul	0,532	0,343	1,55	0,39	40,00	260	0,530	-0,050	RNA-40
A1	R2-TCs-9-10-FF	Default	2018-02-22	20:20:00	20,00	ng/ul	0,500	0,361	1,39	0,34	40,00	260	0,499	0,026	RNA-40
C1	R2-TCs-9-10-FF	Default	2018-02-22	20:20:00	19,72	ng/ul	0,493	0,335	1,47	0,34	40,00	260	0,490	-0,086	RNA-40
A1	R3-TCs-9-10-FF	Default	2018-02-22	20:21:00	24,33	ng/ul	0,608	0,412	1,48	0,39	40,00	260	0,608	0,025	RNA-40
C1	R3-TCs-9-10-FF	Default	2018-02-22	20:21:00	22,46	ng/ul	0,561	0,369	1,52	0,38	40,00	260	0,561	-0,055	RNA-40
A1	R2-ANCs-5-6-FF	Default	2018-02-22	20:23:00	15,73	ng/ul	0,393	0,284	1,38	0,16	40,00	260	0,394	0,021	RNA-40
C1	R2-ANCs-5-6-FF	Default	2018-02-22	20:23:00	14,79	ng/ul	0,370	0,272	1,36	0,15	40,00	260	0,370	-0,083	RNA-40
A1	R2-HEIFERS-FF	Default	2018-02-22	20:25:00	14,06	ng/ul	0,351	0,282	1,25	0,22	40,00	260	0,353	0,047	RNA-40
C1	R2-HEIFERS-FF	Default	2018-02-22	20:25:00	13,53	ng/ul	0,338	0,257	1,32	0,22	40,00	260	0,339	-0,064	RNA-40
A1	R3-HEIFERS-FF	Default	2018-02-22	20:26:00	17,81	ng/ul	0,445	0,314	1,42	0,09	40,00	260	0,446	0,027	RNA-40
C1	R3-HEIFERS-FF	Default	2018-02-22	20:26:00	15,51	ng/ul	0,388	0,290	1,34	0,08	40,00	260	0,385	-0,031	RNA-40
