# Supplementary material for: Extracellular vesicle-coupled miRNA profiles in follicular fluid of cows with divergent post-calving metabolic status
Source: Sci Rep. 2019 Sep 6;9:12851. doi: 10.1038/s41598-019-49029-9 (PMC6731312; doi:10.1038/s41598-019-49029-9)
Supplement: Supplementary file 3 — Suppelmentary Table 2 [file 41598_2019_49029_MOESM3_ESM.xlsx]

## Sheet: Sheet1
Extracellular vesicle-coupled miRNA profiles in follicular fluid of cows with divergent post-calving metabolic status
Tsige Hailay, Michael Hoelker, Mikhael Poirier, Samuel Gebremedhn, Franca Rings, Mohammed Saeed-Zidane, Dessie Salilew-Wondim, Christina Dauben, Ernst Tholen, Christiane Neuhoff , Karl Schellander and Dawit Tesfaye*
MiRNA name	Always_negative TMM	Always_positive TMM	Log2 Fold change	P value	FDR
bta-miR-451	15.8	426.5	-4.88936	0.000106161	0.0289819
bta-miR-132	79.21	2340.61	-4.87262	0.00052872	0.0721702
bta-miR-2285z	0	30.9	-6.07501	0.00112106	0.102016
bta-miR-874	41.4	208.61	-2.37345	0.00330055	0.225263
bta-miR-486	585.56	4739.52	-3.02148	0.00464048	0.25337
bta-miR-34c	42.82	399.57	-3.17124	0.00650414	0.295938
bta-miR-449a	12.64	153.7	-3.73106	0.00780976	0.304581
bta-miR-1246	6691.51	30741.1	-2.20032	0.00934481	0.305559
bta-miR-196a	80.19	15.79	2.30141	0.010746	0.305559
bta-miR-21-3p	5.01	41.16	-3.00641	0.0111926	0.305559
bta-miR-150	148.17	536.37	-1.87498	0.0141699	0.351671
bta-let-7e	4351.94	1868.31	1.21978	0.0552936	0.557241
bta-miR-107	14473.7	41335.3	-1.51419	0.0537618	0.557241
bta-miR-10a	1172.2	3351.18	-1.51602	0.0872313	0.557241
bta-miR-1306	335.15	137.1	1.28987	0.0747978	0.557241
bta-miR-135a	1.85	15.52	-2.53763	0.0878201	0.557241
bta-miR-141	438.73	1803.67	-2.04251	0.0511941	0.557241
bta-miR-142-5p	474.79	1269.77	-1.42549	0.0676934	0.557241
bta-miR-147	8.17	30.5	-2.00092	0.0806596	0.557241
bta-miR-196b	67.22	20.24	1.66454	0.0629871	0.557241
bta-miR-197	75.29	22.4	1.73388	0.0644047	0.557241
bta-miR-200a	2686.49	7254.65	-1.43349	0.0932169	0.557241
bta-miR-200b	1139.08	3034.82	-1.4143	0.070893	0.557241
bta-miR-200c	769.74	2209.54	-1.52175	0.0626376	0.557241
bta-miR-223	102.85	302.12	-1.57645	0.0333686	0.557241
bta-miR-2284t-3p	44.13	11.2	2.00552	0.0644198	0.557241
bta-miR-2285t	23.75	107.55	-2.16918	0.0488869	0.557241
bta-miR-23a	16691	43358.1	-1.37745	0.0661657	0.557241
bta-miR-23b-3p	13547.5	34821.1	-1.36221	0.0722075	0.557241
bta-miR-27a-3p	388.18	1015.41	-1.39327	0.0623941	0.557241
bta-miR-31	3234.55	1504.1	1.10496	0.0829759	0.557241
bta-miR-328	386.9	158.01	1.29464	0.0550414	0.557241
bta-miR-331-5p	6.86	29.55	-2.01057	0.0926914	0.557241
bta-miR-362-3p	5.01	29.28	-2.51943	0.0511417	0.557241
bta-miR-374a	105.79	34.27	1.60126	0.0352049	0.557241
bta-miR-374b	55.46	15.11	1.84902	0.0490903	0.557241
bta-miR-450b	1374.9	649.7	1.0822	0.093894	0.557241
bta-miR-502a	47.17	131.83	-1.54643	0.0836939	0.557241
bta-miR-542-5p	326.53	118.2	1.46598	0.0434837	0.557241
bta-miR-574	2397.54	1113.06	1.1072	0.0804864	0.557241
bta-miR-652	94.46	281.2	-1.57955	0.025322	0.557241
bta-miR-6525	21.14	2.97	2.68207	0.0316264	0.557241
bta-miR-671	123.65	340.44	-1.48383	0.0451999	0.557241
bta-miR-7857	49.69	129.53	-1.31861	0.0851557	0.557241
bta-miR-873	3364.75	8635.25	-1.36055	0.0439388	0.557241
bta-miR-9-5p	61.66	13.9	2.05211	0.0389884	0.557241
bta-miR-103	17302.2	40609.6	-1.23107	0.0963684	0.559757
bta-miR-21-5p	51381.9	116143	-1.17658	0.0988565	0.562246
bta-miR-199b	60.14	21.59	1.42697	0.101239	0.564045
bta-miR-190a	51.42	18.35	1.41386	0.103461	0.564897
bta-miR-22-3p	3851.27	8443.3	-1.13332	0.10664	0.57084
bta-miR-320a	64298.5	134558	-1.06541	0.112917	0.592814
bta-miR-424-5p	1702.74	852.24	0.998871	0.115566	0.595273
bta-miR-429	440.59	1009.9	-1.19898	0.122048	0.617018
bta-miR-335	661.03	1669.69	-1.33411	0.126018	0.625508
bta-miR-221	2018.46	4327.19	-1.10158	0.132315	0.633717
bta-miR-2299-3p	62.32	26.58	1.23967	0.130324	0.633717
bta-miR-6120-3p	28.76	69.22	-1.26606	0.13878	0.653221
bta-miR-130a	10000.3	21335.8	-1.09354	0.149628	0.661467
bta-miR-146a	70.92	175.96	-1.33664	0.155069	0.661467
bta-miR-27b	19559.1	10225.6	0.93576	0.149528	0.661467
bta-miR-320b	5.01	20.11	-1.98572	0.14718	0.661467
bta-miR-452	832	416.67	1.00102	0.150516	0.661467
bta-miR-876	35.08	12.28	1.43273	0.15284	0.661467
bta-miR-2284h-5p	6.32	21.32	-2.0006	0.159893	0.670679
bta-miR-497	1425.58	755.61	0.917045	0.164018	0.670679
bta-miR-6123	207.34	105.52	0.982691	0.164599	0.670679
bta-miR-2313-3p	7.41	25.23	-1.47272	0.168108	0.674905
bta-miR-18a	11.33	33.19	-1.67512	0.172968	0.684351
bta-miR-202	7062.25	3815.67	0.888093	0.178058	0.694426
bta-let-7f	24070.3	13526.8	0.831383	0.181217	0.69626
bta-miR-98	383.18	207.12	0.884878	0.183629	0.69626
bta-miR-182	203.31	399.02	-0.968004	0.213699	0.75766
bta-miR-2284z	316.29	174.74	0.85821	0.204009	0.75766
bta-miR-30c	128.02	68.41	0.901434	0.208038	0.75766
bta-miR-423-3p	4888.25	2748.28	0.83131	0.21297	0.75766
bta-miR-744	516.47	263.25	0.978936	0.209056	0.75766
bta-miR-1343-3p	511.42	284.99	0.839944	0.226007	0.771237
bta-miR-1388-5p	25.82	57.48	-1.2577	0.229629	0.771237
bta-miR-155	271.29	469.7	-0.793111	0.222713	0.771237
bta-miR-195	3537.42	2078.75	0.767259	0.23115	0.771237
bta-miR-3431	858.25	486.16	0.822925	0.231654	0.771237
bta-let-7i	27931.7	16031.4	0.801081	0.237412	0.780886
bta-miR-100	273.47	471.85	-0.784393	0.247289	0.794234
bta-miR-2483-3p	787.43	439.73	0.843535	0.244619	0.794234
bta-miR-494	51.21	104.04	-1.0187	0.2507	0.795826
bta-let-7c	7452.21	4565.54	0.706945	0.261852	0.804625
bta-miR-129-5p	69.73	126.16	-0.825658	0.27705	0.804625
bta-miR-190b	756.57	452.15	0.743181	0.257441	0.804625
bta-miR-2284x	7431.55	11964.2	-0.687131	0.27248	0.804625
bta-miR-2285aa	26.15	12.28	1.10229	0.271714	0.804625
bta-miR-2285o	15.03	4.45	1.55703	0.276452	0.804625
bta-miR-375	3407.58	7041.39	-1.04683	0.275062	0.804625
bta-miR-378c	164.19	282.69	-0.781283	0.265006	0.804625
bta-miR-1839	7543.7	12048.8	-0.675762	0.285856	0.812902
bta-miR-6517	101.11	171.91	-0.758043	0.28325	0.812902
bta-miR-143	23221.8	36148.8	-0.638518	0.311278	0.816767
bta-miR-181a	908.43	1456.77	-0.68274	0.293932	0.816767
bta-miR-183	147.52	243.7	-0.727396	0.315083	0.816767
bta-miR-191	6584.8	10782.9	-0.711243	0.290357	0.816767
bta-miR-193a-5p	1245.7	1978.7	-0.665437	0.320125	0.816767
bta-miR-194	856.98	520.58	0.714528	0.31007	0.816767
bta-miR-204	75.94	40.48	0.864688	0.309235	0.816767
bta-miR-301a	113.31	63.42	0.853768	0.311182	0.816767
bta-miR-432	228.35	396.14	-0.803499	0.316427	0.816767
bta-miR-484	219.87	134.94	0.700653	0.306106	0.816767
bta-miR-592	55.46	31.17	0.847933	0.319685	0.816767
bta-miR-6529	5314.73	3457.09	0.620743	0.329922	0.83397
bta-miR-1291	5.01	15.52	-1.6194	0.33795	0.838731
bta-miR-151-5p	121.37	193.76	-0.682671	0.335991	0.838731
bta-miR-2366	51.97	86.63	-0.759548	0.344132	0.846378
bta-miR-2431-3p	26.37	12.01	1.00982	0.352493	0.859202
bta-miR-145	1180	1961.76	-0.735844	0.363855	0.871337
bta-miR-491	27.46	14.03	0.964039	0.362535	0.871337
bta-miR-2419-5p	62.97	33.87	0.82228	0.370297	0.876986
bta-miR-504	12.42	25.91	-0.934945	0.375851	0.876986
bta-miR-92a	51602.1	34513.8	0.580269	0.37381	0.876986
bta-let-7d	2165.94	1584.38	0.452038	0.482817	0.901798
bta-miR-122	1534.33	2901.56	-0.920957	0.401629	0.901798
bta-miR-125a	9354.19	6841.35	0.451387	0.501388	0.901798
bta-miR-125b	5694.51	4247.74	0.423045	0.50068	0.901798
bta-miR-126-5p	353.99	510.88	-0.528596	0.457865	0.901798
bta-miR-129	84.44	120.09	-0.515536	0.505403	0.901798
bta-miR-1343-5p	12.97	25.37	-0.753941	0.481718	0.901798
bta-miR-138	5.56	13.76	-1.00832	0.45393	0.901798
bta-miR-148b	3872.56	2647.47	0.549424	0.42248	0.901798
bta-miR-152	5836.62	4279.17	0.448089	0.493625	0.901798
bta-miR-154c	21.9	37.24	-0.783643	0.419163	0.901798
bta-miR-181d	10.57	21.59	-0.907338	0.483234	0.901798
bta-miR-199a-3p	17224.9	23242.1	-0.432201	0.503813	0.901798
bta-miR-199c	131.18	186.75	-0.508195	0.459962	0.901798
bta-miR-19b	474.07	333.14	0.513227	0.453391	0.901798
bta-miR-215	1944.25	1309.33	0.568479	0.492622	0.901798
bta-miR-224	1582.95	1139.62	0.476131	0.496681	0.901798
bta-miR-2284v	6.32	13.76	-1.38777	0.455202	0.901798
bta-miR-2285f	25.6	14.3	0.839656	0.443576	0.901798
bta-miR-2382-5p	34.32	19.02	0.861203	0.407835	0.901798
bta-miR-23b-5p	34.32	21.32	0.677376	0.48524	0.901798
bta-miR-2483-5p	121.92	85.95	0.498192	0.485479	0.901798
bta-miR-29a	16230.7	11464.1	0.501501	0.456778	0.901798
bta-miR-30f	41.18	25.64	0.671256	0.491046	0.901798
bta-miR-32	617.65	457.16	0.433519	0.500937	0.901798
bta-miR-421	449.01	307.91	0.549162	0.439761	0.901798
bta-miR-423-5p	52672.6	74330.8	-0.49691	0.422631	0.901798
bta-miR-424-3p	78.66	51.68	0.608676	0.439325	0.901798
bta-miR-455-5p	29.85	49.79	-0.669533	0.435974	0.901798
bta-miR-503-5p	113.31	176.62	-0.619132	0.390156	0.901798
bta-miR-6119-5p	81.06	55.73	0.549614	0.498752	0.901798
bta-miR-6523	24.3	14.17	0.808949	0.438415	0.901798
bta-miR-708	25.6	41.96	-0.698983	0.412835	0.901798
bta-miR-7859	23.75	11.2	1.06674	0.410452	0.901798
bta-miR-96	7.41	16.6	-0.909759	0.419436	0.901798
bta-miR-99b	1744.44	1260.41	0.468717	0.452287	0.901798
bta-miR-342	4007.11	3001.1	0.417175	0.508891	0.902126
bta-miR-106b	45.44	32.92	0.502035	0.601687	0.929124
bta-miR-10b	6159.34	8086.82	-0.393122	0.547596	0.929124
bta-miR-1271	18.74	11.06	0.749543	0.585877	0.929124
bta-miR-1307	640.21	820.52	-0.3563	0.580141	0.929124
bta-miR-130b	584.17	807.2	-0.472498	0.537795	0.929124
bta-miR-146b	340.81	259.47	0.395008	0.559583	0.929124
bta-miR-148a	11725.5	14950	-0.350469	0.582928	0.929124
bta-miR-2284ab	1465.01	1146.24	0.355129	0.587297	0.929124
bta-miR-2387	39.66	58.15	-0.46686	0.596258	0.929124
bta-miR-25	30349.7	23819.2	0.349634	0.586951	0.929124
bta-miR-26a	12348.2	15772.2	-0.353192	0.572605	0.929124
bta-miR-28	20.05	12.55	0.612448	0.585089	0.929124
bta-miR-296-3p	3575.62	4518.97	-0.337735	0.587744	0.929124
bta-miR-29b	689.22	886.01	-0.363965	0.602399	0.929124
bta-miR-29d-3p	22.66	32.12	-0.627159	0.570296	0.929124
bta-miR-30b-5p	26.91	18.62	0.490203	0.573691	0.929124
bta-miR-378b	8.72	17.67	-0.899324	0.571935	0.929124
bta-miR-411a	59.92	42.1	0.512992	0.563228	0.929124
bta-miR-454	43.25	29.55	0.50102	0.565761	0.929124
bta-miR-505	96.31	72.46	0.397708	0.601613	0.929124
bta-miR-6520	98.71	131.96	-0.418719	0.567737	0.929124
bta-miR-7862	11.88	6.07	0.882768	0.589777	0.929124
bta-miR-877	53.61	37.91	0.521152	0.540827	0.929124
bta-miR-362-5p	21.9	13.63	0.620934	0.619781	0.950563
bta-let-7a-5p	36312.7	29454	0.301995	0.624917	0.951961
bta-miR-1468	137.94	180.14	-0.361394	0.629138	0.951961
bta-miR-15b	1798.24	1477.67	0.282409	0.655492	0.951961
bta-miR-181b	370.43	460.54	-0.318127	0.636933	0.951961
bta-miR-185	1440.52	1771.37	-0.296101	0.660891	0.951961
bta-miR-192	4711.52	3658.91	0.364063	0.642461	0.951961
bta-miR-2284t-5p	89.02	114.69	-0.339728	0.65394	0.951961
bta-miR-2313-5p	105.8	76.78	0.497534	0.642364	0.951961
bta-miR-324	46.74	35.49	0.415471	0.662537	0.951961
bta-miR-365-3p	29.09	21.72	0.520055	0.647412	0.951961
bta-miR-369-3p	33.77	23.07	0.517225	0.638265	0.951961
bta-miR-93	12217.4	15314.6	-0.325787	0.661655	0.951961
bta-miR-126-3p	1025.46	1232.21	-0.264796	0.675391	0.962397
bta-miR-186	518.51	631.07	-0.28124	0.676851	0.962397
bta-let-7b	42907.5	47946.2	-0.160159	0.796306	0.967087
bta-let-7g	3400.02	3045.11	0.159393	0.805219	0.967087
bta-miR-1	311.48	271.21	0.191594	0.787482	0.967087
bta-miR-1224	21.35	15.52	0.353404	0.751032	0.967087
bta-miR-127	23.21	31.17	-0.486167	0.720729	0.967087
bta-miR-128	7834.11	6736.53	0.217865	0.725305	0.967087
bta-miR-1296	31.16	25.1	0.343563	0.816469	0.967087
bta-miR-133a	31.92	41.69	-0.394681	0.685372	0.967087
bta-miR-1388-3p	69.4	81.77	-0.247777	0.813742	0.967087
bta-miR-140	1366.57	1174.59	0.221154	0.758953	0.967087
bta-miR-149-5p	52.51	41.02	0.350148	0.705537	0.967087
bta-miR-16b	30510	34052	-0.158413	0.809435	0.967087
bta-miR-199a-5p	67.55	55.19	0.273569	0.712383	0.967087
bta-miR-19a	114.08	97.96	0.231294	0.760425	0.967087
bta-miR-214	1020.55	886.77	0.202215	0.750788	0.967087
bta-miR-218	43.04	51.14	-0.229795	0.81379	0.967087
bta-miR-222	90.97	109.3	-0.295291	0.732701	0.967087
bta-miR-2285q	24.3	18.89	0.403852	0.782466	0.967087
bta-miR-2346	81.39	66.11	0.323923	0.798425	0.967087
bta-miR-2447	11.11	17.27	-0.407012	0.716997	0.967087
bta-miR-2448-3p	47.5	39.13	0.272706	0.802207	0.967087
bta-miR-26b	5044.55	4542.02	0.151151	0.808397	0.967087
bta-miR-296-5p	24.3	30.5	-0.290925	0.818304	0.967087
bta-miR-29c	2381.11	1967.3	0.274644	0.715781	0.967087
bta-miR-30d	4896.2	4192.24	0.223756	0.733824	0.967087
bta-miR-30e-5p	2545.06	2141.86	0.248986	0.704087	0.967087
bta-miR-361	21542.2	24291.4	-0.173387	0.795249	0.967087
bta-miR-369-5p	21.9	15.52	0.455529	0.74654	0.967087
bta-miR-379	123.22	102.55	0.255912	0.744507	0.967087
bta-miR-382	164.29	198.35	-0.286858	0.725625	0.967087
bta-miR-425-5p	1463.99	1257.44	0.219108	0.725622	0.967087
bta-miR-493	7.41	10.93	-0.29884	0.805681	0.967087
bta-miR-503-3p	485.63	401.15	0.282299	0.701948	0.967087
bta-miR-660	1555.62	1341.25	0.21365	0.732253	0.967087
bta-miR-7	242.74	279.99	-0.21151	0.757913	0.967087
bta-miR-760-3p	1310.17	1151.8	0.186116	0.768969	0.967087
bta-miR-7860	27.46	20.51	0.436802	0.688174	0.967087
bta-miR-99a-3p	21.14	26.18	-0.231362	0.794979	0.967087
bta-miR-99a-5p	2988.9	2644.98	0.176282	0.776672	0.967087
bta-miR-101	1317.6	1449.85	-0.136232	0.833329	0.970409
bta-miR-206	26.7	32.65	-0.200401	0.828908	0.970409
bta-miR-2478	50.88	42.91	0.201003	0.837387	0.970409
bta-miR-378	3763.1	4116.54	-0.128987	0.838508	0.970409
bta-miR-95	86.19	76.11	0.214064	0.838889	0.970409
bta-miR-17-5p	212.9	238.68	-0.154688	0.853463	0.97747
bta-miR-24-3p	9682.26	10539.1	-0.122477	0.859004	0.97747
bta-miR-381	11.88	16.06	-0.413949	0.849419	0.97747
bta-miR-450a	184.99	207	-0.181192	0.859314	0.97747
bta-miR-139	14.27	18.89	-0.270084	0.870344	0.981834
bta-miR-20a	1759.03	1929.72	-0.131826	0.867657	0.981834
bta-miR-1247-5p	8.17	7.42	-0.0512549	1	1
bta-miR-142-3p	25.82	22.94	0.0381676	1	1
bta-miR-151-3p	2679.52	2615.78	0.0353093	0.957252	1
bta-miR-15a	1803.58	1863.18	-0.0475897	0.942357	1
bta-miR-16a	5231.99	5007.55	0.0635108	0.921634	1
bta-miR-184	138.24	127.37	0.0970977	0.939912	1
bta-miR-187	22.44	25.5	-0.140857	1	1
bta-miR-205	807.5	809.08	-0.00795494	0.996464	1
bta-miR-208b	18.19	15.25	0.154538	1	1
bta-miR-210	366.3	382.66	-0.0639643	0.92865	1
bta-miR-22-5p	125.84	136.15	-0.127637	0.90388	1
bta-miR-2284aa	121.92	126.57	-0.0604077	0.973551	1
bta-miR-2284w	102.63	106.06	-0.0615037	0.969642	1
bta-miR-2284y	172.48	168.53	0.0465545	0.981988	1
bta-miR-2285k	47.83	53.16	-0.0947521	0.944772	1
bta-miR-2431-5p	43.04	38.32	0.177306	0.931015	1
bta-miR-30a-5p	4982.8	4749.82	0.0691882	0.918323	1
bta-miR-326	12.64	10.39	0.0262265	1	1
bta-miR-339a	142.08	144.78	-0.0145843	1	1
bta-miR-339b	47.29	52.62	-0.112128	0.942681	1
bta-miR-3432	951.06	984.47	-0.0483507	0.941554	1
bta-miR-345-3p	253.32	253.13	0.0114388	1	1
bta-miR-34a	573.64	573.21	0.00165561	1	1
bta-miR-409a	6.32	7.96	-0.596211	1	1
bta-miR-425-3p	128.35	121.84	0.0891243	0.923968	1
bta-miR-499	39.88	40.48	0.00986287	1	1
bta-miR-532	600.23	637.14	-0.0829445	0.902039	1
bta-miR-6119-3p	11.33	9.58	0.0854594	1	1
bta-miR-6518	60.47	60.32	0.0213547	1	1
bta-miR-769	51.21	45.74	0.169051	0.94189	1
bta-miR-92b	5026.69	5338.19	-0.0872097	0.904043	1
