# Supplementary material for: Extracellular vesicle-coupled miRNA profiles in follicular fluid of cows with divergent post-calving metabolic status
Source: Sci Rep. 2019 Sep 6;9:12851. doi: 10.1038/s41598-019-49029-9 (PMC6731312; doi:10.1038/s41598-019-49029-9)
Supplement: Supplementary file 4 — Suppelmentary Table 3 [file 41598_2019_49029_MOESM4_ESM.xlsx]

## Sheet: Sheet1
Extracellular vesicle-coupled miRNA profiles in follicular fluid of cows with divergent post-calving metabolic status
Tsige Hailay, Michael Hoelker, Mikhael Poirier, Samuel Gebremedhn, Franca Rings, Mohammed Saeed-Zidane, Dessie Salilew-Wondim, Christina Dauben, Ernst Tholen, Christiane Neuhoff , Karl Schellander and Dawit Tesfaye*
MiRNA name	Always_negative TMM	Heifers TMM	Log2 Fold change	P value	FDR
bta-miR-223	125.45	875.5	-2.84357	1.5046e-5	0.00445353
bta-miR-132	93.73	2719.73	-4.84899	0.000105994	0.0112332
bta-miR-150	181.84	914.97	-2.37011	0.000151801	0.0112332
bta-miR-451	20.05	228.61	-3.76768	0.000119314	0.0112332
bta-miR-155	325.07	1375.11	-2.08713	0.000551881	0.0237497
bta-miR-184	174.65	2454.35	-3.84116	0.000514664	0.0237497
bta-miR-424-5p	2015.21	654.03	1.6207	0.000561648	0.0237497
bta-miR-200c	924.02	2805.82	-1.60655	0.00114305	0.0422927
bta-miR-142-5p	583.69	2285.45	-1.98137	0.00156463	0.0440162
bta-miR-146a	86.91	376.36	-2.18046	0.00136676	0.0440162
bta-miR-200b	1370.16	4067.04	-1.57274	0.00163574	0.0440162
bta-miR-122	1924.24	12098.4	-2.65533	0.00359624	0.0791722
bta-miR-18a	14.1	76.19	-2.65757	0.0034795	0.0791722
bta-miR-20b	0	21.23	-5.5739	0.00374463	0.0791722
bta-miR-183	176.76	619.32	-1.81961	0.00494399	0.0975614
bta-miR-1306	393.91	139.79	1.51161	0.00556675	0.0981761
bta-miR-363	0	18.68	-5.33923	0.00589256	0.0981761
bta-miR-542-5p	388.66	151.21	1.35131	0.00597017	0.0981761
bta-miR-147	10.09	56.61	-2.6549	0.00694479	0.108192
bta-miR-205	1000.1	3541.22	-1.83153	0.00789566	0.116856
bta-miR-182	240.47	598.4	-1.31088	0.00946136	0.13336
bta-miR-138	6.2	38.39	-2.16905	0.0120536	0.162176
bta-miR-206	30.76	109.02	-1.70096	0.0151192	0.172127
bta-miR-450b	1624.61	776.18	1.06552	0.0141946	0.172127
bta-miR-6518	71.36	21.97	1.69812	0.013997	0.172127
bta-miR-92a	60915.3	27486.2	1.1481	0.0145429	0.172127
bta-miR-191	7774.03	17291.2	-1.15298	0.0180713	0.198115
bta-miR-26a	14872.4	7174.03	1.05137	0.0204377	0.1991
bta-miR-328	455.07	215.61	1.08479	0.0208517	0.1991
bta-miR-423-5p	62976.1	30283	1.05625	0.0193712	0.1991
bta-miR-432	279.09	738.26	-1.42598	0.0202447	0.1991
bta-miR-708	30.51	93.28	-1.62365	0.0225889	0.208948
bta-miR-125a	11060.6	5530.14	1.00014	0.0251684	0.214658
bta-miR-193b	4.13	26.48	-2.15027	0.0241627	0.214658
bta-miR-92b	6096.23	2558.5	1.25194	0.0253818	0.214658
bta-miR-21-3p	6.08	37.25	-2.58832	0.0290577	0.232461
bta-miR-6520	117.92	46.65	1.30232	0.0287531	0.232461
bta-miR-1839	9106.5	3971.19	1.19648	0.0322691	0.251359
bta-miR-2313-3p	8.27	34.68	-1.65941	0.0336875	0.25237
bta-miR-486	733.99	2495.07	-1.77336	0.034104	0.25237
bta-miR-21-5p	61617.5	122251	-0.988499	0.0399441	0.283886
bta-miR-365-5p	2.07	18.45	-2.47734	0.0411707	0.283886
bta-miR-9-5p	76.57	24.7	1.51719	0.0412402	0.283886
bta-miR-197	87.9	37.74	1.24539	0.0442349	0.29758
bta-miR-16b	36136.8	67398.7	-0.899206	0.0511528	0.317399
bta-miR-2299-3p	73.43	31.4	1.28313	0.0547938	0.317399
bta-miR-2387	45.23	116.86	-1.22676	0.0528496	0.317399
bta-miR-27b	22940.2	12320.8	0.896884	0.0557592	0.317399
bta-miR-31	3815.42	2128.7	0.842583	0.0488088	0.317399
bta-miR-320a	78434.8	36346.7	1.10957	0.0556022	0.317399
bta-miR-34c	49.24	219.18	-2.10494	0.0548505	0.317399
bta-miR-503-5p	132.77	305.53	-1.18857	0.0555533	0.317399
bta-miR-130a	12279.1	4942.7	1.31205	0.0604153	0.325144
bta-miR-455-5p	34.77	93.8	-1.34255	0.0595449	0.325144
bta-miR-502a	58.46	18.61	1.49159	0.0582247	0.325144
bta-miR-125b	6735.35	3863.45	0.801667	0.0615863	0.325527
bta-miR-186	615.04	1113.77	-0.856104	0.0641216	0.327241
bta-miR-760-3p	1557.21	821.47	0.919177	0.06322	0.327241
bta-miR-6120-3p	34.52	81.16	-1.2873	0.067048	0.336376
bta-miR-429	531.47	1043.38	-0.982885	0.0686233	0.336781
bta-miR-592	65.29	28.23	1.21695	0.0694043	0.336781
bta-miR-154c	26.38	63.37	-1.32679	0.0763185	0.347543
bta-miR-192	5767.76	12674.9	-1.13681	0.0757096	0.347543
bta-miR-23b-5p	40.73	16.04	1.30903	0.0731263	0.347543
bta-miR-6528	4.13	21.09	-1.89985	0.0761241	0.347543
bta-miR-222	111.22	231.14	-1.10839	0.0798333	0.35804
bta-miR-181a	1093.83	1956.7	-0.84256	0.0817178	0.361022
bta-miR-1343-3p	613.42	348.81	0.805418	0.104726	0.374287
bta-miR-1343-5p	14.47	44.72	-1.30051	0.103249	0.374287
bta-miR-1388-5p	32.21	72.99	-1.35409	0.111275	0.374287
bta-miR-141	537.63	1045.97	-0.975109	0.098865	0.374287
bta-miR-190a	62.72	26.16	1.11554	0.100464	0.374287
bta-miR-200a	3243.05	5711.5	-0.818202	0.110031	0.374287
bta-miR-221	2468.9	4600.64	-0.901055	0.100959	0.374287
bta-miR-2284t-3p	51.19	24.53	1.17493	0.109957	0.374287
bta-miR-2284x	8932.84	5302.71	0.751811	0.10654	0.374287
bta-miR-2284z	374.81	216.08	0.792111	0.0898713	0.374287
bta-miR-2285o	18.23	4.5	1.84247	0.10011	0.374287
bta-miR-2320-5p	2.07	14.19	-2.2056	0.0995406	0.374287
bta-miR-2483-3p	921.46	538.01	0.782477	0.109983	0.374287
bta-miR-323	2.07	13.48	-2.18331	0.0997357	0.374287
bta-miR-361	26102.3	13454	0.955844	0.0888896	0.374287
bta-miR-383	2.07	13.48	-2.18331	0.0997357	0.374287
bta-miR-424-3p	93.61	46.71	0.964552	0.0866562	0.374287
bta-miR-497	1677.28	944.12	0.830493	0.0922057	0.374287
bta-miR-6123	243.04	140.32	0.811243	0.108847	0.374287
bta-miR-628	4.13	17.29	-1.62906	0.108832	0.374287
bta-miR-7860	32.58	10.86	1.64536	0.0878454	0.374287
bta-miR-202	8462.03	5082.13	0.735142	0.117816	0.391839
bta-let-7g	4029.18	6660.27	-0.724669	0.124602	0.392363
bta-miR-144	0	7.85	-4.06512	0.121874	0.392363
bta-miR-23b-3p	16745.1	8419.99	0.9914	0.120748	0.392363
bta-miR-296-3p	4260.06	2638.53	0.690599	0.123855	0.392363
bta-miR-99b	2080.66	1227.81	0.758996	0.122541	0.392363
bta-let-7b	50829.4	82679.9	-0.70185	0.147141	0.423387
bta-miR-10a	1413.9	2377.97	-0.753108	0.150155	0.423387
bta-miR-127	28.32	59.51	-1.18335	0.146752	0.423387
bta-miR-194	1047.56	2008.17	-0.943661	0.142501	0.423387
bta-miR-199c	156.58	279.26	-0.82932	0.145775	0.423387
bta-miR-2284ab	1729.05	1070.33	0.690725	0.137558	0.423387
bta-miR-2441	2.07	12.16	-1.97797	0.142979	0.423387
bta-miR-29c	2870.72	1681.71	0.769187	0.139142	0.423387
bta-miR-362-5p	26.38	10.41	1.30774	0.14776	0.423387
bta-miR-423-3p	5715.78	3658.04	0.644718	0.150188	0.423387
bta-miR-6529	6265.44	4039.08	0.633683	0.141984	0.423387
bta-miR-494	61.03	112.83	-0.876102	0.15375	0.426932
bta-miR-503-3p	564.76	328.26	0.787131	0.15433	0.426932
bta-miR-342	4753.25	7359.4	-0.630536	0.159684	0.43649
bta-miR-382	200.33	354.59	-0.855042	0.160735	0.43649
bta-miR-19a	134.58	81.37	0.730129	0.169782	0.450926
bta-miR-493	8.27	23.16	-1.18284	0.168643	0.450926
bta-miR-660	1858.3	1221.75	0.602284	0.170621	0.450926
bta-miR-29a	19487	11714	0.733993	0.17429	0.45197
bta-miR-379	148.19	249.59	-0.768367	0.175157	0.45197
bta-miR-452	967.81	611.41	0.671207	0.175597	0.45197
bta-miR-152	6886.18	4649.62	0.56692	0.181525	0.459243
bta-miR-22-3p	4719.46	2788.32	0.757693	0.181129	0.459243
bta-miR-151-3p	3167.39	4799.77	-0.599177	0.186011	0.462258
bta-miR-374a	127.76	74.49	0.741316	0.185998	0.462258
bta-miR-877	63.22	34.38	0.861784	0.187402	0.462258
bta-miR-1388-3p	83.27	141.36	-0.779067	0.191266	0.467891
bta-miR-103	21309.3	12323	0.789749	0.196984	0.477928
bta-miR-411c-5p	2.07	11.19	-1.85121	0.198966	0.478812
bta-miR-22-5p	152.07	91.66	0.708576	0.201115	0.480081
bta-miR-16a	6193.95	9161.12	-0.564553	0.209328	0.484168
bta-miR-25	35613.1	24352.7	0.548436	0.20605	0.484168
bta-miR-450a	229.72	104.75	1.09929	0.206757	0.484168
bta-miR-491	32.58	15.26	1.07764	0.20937	0.484168
bta-miR-2366	62.85	33.06	0.832282	0.212665	0.487976
bta-miR-499	46.93	25.74	0.878824	0.217136	0.494402
bta-miR-1	378.65	610.86	-0.706468	0.218946	0.494718
bta-miR-19b	557.19	379.27	0.560182	0.224873	0.502338
bta-miR-2285k	55.32	32.98	0.825659	0.228134	0.502338
bta-miR-2419-5p	78.52	38.49	0.896518	0.226956	0.502338
bta-miR-30b-5p	32.46	60.22	-0.941845	0.229107	0.502338
bta-miR-128	9294.35	6546.33	0.505518	0.236164	0.512763
bta-miR-196a	97.25	176.17	-0.891421	0.23883	0.512763
bta-miR-425-5p	1750.22	2533.31	-0.53475	0.239058	0.512763
bta-miR-107	17920.3	10655	0.749605	0.248178	0.513712
bta-miR-129-5p	81.7	185.96	-1.17466	0.245513	0.513712
bta-miR-3432	1124.93	1636.73	-0.53996	0.24547	0.513712
bta-miR-374b	65.29	39.51	0.749976	0.247622	0.513712
bta-miR-425-3p	151	232.59	-0.597714	0.246189	0.513712
bta-let-7f	28858.3	20755.3	0.475411	0.266151	0.539594
bta-miR-2284aa	146.24	92.98	0.61224	0.264594	0.539594
bta-miR-380-3p	2.07	10.5	-1.72116	0.265517	0.539594
bta-miR-7	292.24	435	-0.582044	0.270496	0.544672
bta-miR-2285aa	30.64	16.12	0.895843	0.274019	0.547073
bta-miR-296-5p	28.57	50.06	-0.790875	0.275385	0.547073
bta-miR-204	92.99	145.3	-0.712157	0.277607	0.547812
bta-miR-140	1579.91	2399.72	-0.597547	0.293075	0.565734
bta-miR-214	1221.39	1738.43	-0.510841	0.294335	0.565734
bta-miR-2478	62.6	34.18	0.723952	0.293169	0.565734
bta-miR-574	2841.53	1987.89	0.515695	0.288677	0.565734
bta-miR-185	1682.33	1204.54	0.486449	0.301418	0.566584
bta-miR-27a-3p	473.46	693.83	-0.566204	0.302433	0.566584
bta-miR-30d	5857.5	8244.92	-0.493912	0.299366	0.566584
bta-miR-6517	120.11	80.82	0.599623	0.300436	0.566584
bta-miR-873	4101.82	2286.3	0.841893	0.305656	0.56902
bta-miR-196b	82.78	150.03	-0.915116	0.310546	0.570941
bta-miR-454	52.63	30.5	0.674462	0.309204	0.570941
bta-miR-23a	20607.3	13607.4	0.598395	0.312491	0.57097
bta-miR-148b	4520.19	3304.12	0.453604	0.317046	0.575741
bta-miR-34a	681.89	940.65	-0.465872	0.324399	0.584035
bta-miR-98	459.16	332.45	0.455512	0.32556	0.584035
bta-miR-129	101.51	195.05	-0.95672	0.333248	0.587892
bta-miR-2284t-5p	104.19	69.95	0.565682	0.330068	0.587892
bta-miR-500	6.08	15	-1.30638	0.333669	0.587892
bta-miR-365-3p	32.95	60.04	-0.715137	0.336094	0.588662
bta-miR-17-5p	249.24	351.54	-0.479759	0.341519	0.594645
bta-miR-24-3p	11640.6	8589.35	0.438008	0.354551	0.60663
bta-miR-6119-5p	95.8	67.11	0.528781	0.354383	0.60663
bta-miR-876	42.55	23.11	0.770064	0.352328	0.60663
bta-miR-199b	72.94	48.43	0.562948	0.360248	0.612836
bta-miR-2285t	28.45	47.05	-0.771372	0.364372	0.616309
bta-miR-142-3p	32.21	16.39	0.71321	0.373622	0.624815
bta-miR-218	50.94	31.25	0.641267	0.372332	0.624815
bta-miR-32	736.35	525.16	0.483976	0.378001	0.626947
bta-miR-532	707.7	951.43	-0.423209	0.379134	0.626947
bta-miR-1246	8329.98	5541.24	0.587139	0.395835	0.650929
bta-miR-219	4.13	10.57	-0.960214	0.40431	0.652224
bta-miR-2284w	123.75	172	-0.491702	0.40764	0.652224
bta-miR-2284y	202.19	152.02	0.433282	0.40674	0.652224
bta-miR-2483-5p	146.24	104.25	0.468553	0.404401	0.652224
bta-miR-29b	828.34	1093.72	-0.406619	0.400783	0.652224
bta-miR-33a	4.13	10.12	-1.03976	0.410221	0.652825
bta-miR-1468	159.77	225.77	-0.467617	0.417552	0.660938
bta-miR-26b	6057.49	4760.82	0.346626	0.420756	0.662468
bta-miR-369-5p	26.38	40.9	-0.692442	0.434131	0.67991
bta-miR-6525	24.56	16.13	0.677646	0.438959	0.683852
bta-miR-148a	13945.6	17747	-0.347783	0.44855	0.695135
bta-miR-30c	152.57	114.27	0.389997	0.458679	0.707131
bta-miR-133a	38.54	59.29	-0.633431	0.463838	0.707711
bta-miR-7857	57.39	81.82	-0.429951	0.461751	0.707711
bta-let-7i	32789.9	26473.8	0.308841	0.471236	0.715311
bta-miR-106b	53.13	39.5	0.462935	0.477172	0.720627
bta-miR-100	325.57	434.37	-0.421978	0.484153	0.727459
bta-miR-101	1549.03	1266.61	0.293197	0.504826	0.75362
bta-miR-2474	2.07	6.88	-1.15676	0.511749	0.75362
bta-miR-30f	48.87	35.36	0.478676	0.507879	0.75362
bta-miR-504	14.35	23.35	-0.599643	0.511154	0.75362
bta-miR-2382-5p	40.73	29.48	0.548194	0.518052	0.759126
bta-miR-2285b	16.17	8.29	0.705136	0.525633	0.761421
bta-miR-874	50.57	35.3	0.470952	0.526968	0.761421
bta-miR-96	8.27	16.06	-0.564677	0.527335	0.761421
bta-miR-15a	2166.54	1698.06	0.349764	0.533813	0.767033
bta-let-7e	5169.12	4336.3	0.253689	0.545642	0.768931
bta-miR-126-5p	421.24	520.65	-0.308067	0.541634	0.768931
bta-miR-215	2389.48	3111.49	-0.383257	0.550721	0.768931
bta-miR-331-3p	12.28	7.32	0.778919	0.546413	0.768931
bta-miR-487b	8.02	14.72	-1.21938	0.539694	0.768931
bta-miR-769	61.03	81.96	-0.445437	0.549428	0.768931
bta-miR-195	4188.83	3490.5	0.263011	0.554899	0.771127
bta-miR-2431-5p	50.94	37.63	0.400483	0.566748	0.776655
bta-miR-326	16.04	7.04	0.710506	0.56195	0.776655
bta-miR-339a	167.29	213.72	-0.347748	0.566192	0.776655
bta-miR-208b	22.24	13.39	0.524565	0.576446	0.780341
bta-miR-93	14338.9	17491.9	-0.286367	0.572798	0.780341
bta-miR-99a-5p	3566.96	2983.01	0.256469	0.577347	0.780341
bta-miR-2285f	30.51	20.09	0.511195	0.582508	0.780821
bta-miR-381	14.22	21.51	-0.632724	0.582978	0.780821
bta-miR-210	438.86	366.59	0.252359	0.588738	0.781464
bta-miR-6523	28.57	20.98	0.495341	0.586619	0.781464
bta-miR-126-3p	1222.51	1032.7	0.244332	0.594648	0.785784
bta-miR-10b	7461.63	8989.51	-0.269738	0.602842	0.792137
bta-miR-199a-3p	20488.4	24621.4	-0.265166	0.604807	0.792137
bta-miR-224	1839.82	2207.87	-0.258905	0.614592	0.801406
bta-miR-324	55.07	71.21	-0.372115	0.617755	0.801998
bta-miR-145	1450.24	1207.07	0.258481	0.621633	0.803508
bta-miR-345-3p	296.29	252.4	0.247033	0.632382	0.813848
bta-miR-375	4017.73	4769.82	-0.246708	0.638517	0.818187
bta-miR-1296	36.72	49.11	-0.367478	0.648434	0.820091
bta-miR-151-5p	146.12	121.41	0.23628	0.649602	0.820091
bta-miR-3956	6.08	11.38	-0.929751	0.651086	0.820091
bta-miR-744	594.82	502.82	0.25798	0.650582	0.820091
bta-miR-15b	2162.03	1847.53	0.224764	0.660312	0.828187
bta-miR-2426	4.13	7.39	-0.617514	0.677678	0.846383
bta-miR-30e-5p	3018.29	2680.15	0.170971	0.685327	0.852339
bta-miR-1307	759.59	865.84	-0.187369	0.689761	0.854265
bta-miR-190b	899.63	1016.57	-0.176421	0.710663	0.872847
bta-miR-95	98.61	85.28	0.284086	0.709334	0.872847
bta-miR-149-5p	62.97	54.07	0.209013	0.715915	0.875665
bta-miR-143	27947.6	31821.3	-0.187379	0.734581	0.876758
bta-miR-181b	446.38	503.54	-0.184452	0.732407	0.876758
bta-miR-2431-3p	32.33	24.97	0.264371	0.727357	0.876758
bta-miR-3431	1003.41	898.39	0.165455	0.725345	0.876758
bta-miR-378b	10.21	15.54	-0.357164	0.731523	0.876758
bta-miR-484	262.35	230.75	0.175943	0.722573	0.876758
bta-miR-199a-5p	81.21	69.28	0.238748	0.738551	0.877956
bta-miR-28	24.31	29.45	-0.367525	0.747972	0.885599
bta-miR-139	16.41	13.23	0.468043	0.759851	0.896079
bta-miR-2284h-5p	8.02	12.88	-1.09134	0.766696	0.897004
bta-miR-2285q	28.57	23.6	0.27471	0.765435	0.897004
bta-miR-378c	195.36	220.61	-0.170236	0.771491	0.899061
bta-miR-335	777.49	707.57	0.144306	0.776153	0.900946
bta-miR-449a	16.04	24.25	-0.782961	0.779206	0.900957
bta-miR-130b	718.86	647.76	0.142817	0.790933	0.910957
bta-miR-2285p	6.08	9.88	-0.773572	0.801247	0.912449
bta-miR-2313-5p	119.53	107.43	0.217669	0.801695	0.912449
bta-miR-2448-3p	56.89	65.22	-0.224982	0.796177	0.912449
bta-miR-411a	71.24	82.12	-0.185136	0.804558	0.912449
bta-miR-146b	405.08	371.19	0.119029	0.813756	0.915029
bta-miR-181d	12.28	16.19	-0.386095	0.811008	0.915029
bta-miR-2447	12.4	16.03	-0.14423	0.816107	0.915029
bta-miR-20a	2041.18	1903.89	0.104543	0.820865	0.916891
bta-miR-301a	132.77	146.21	-0.111419	0.846288	0.941734
bta-miR-1271	22.37	19.48	0.17114	0.856495	0.945979
bta-miR-30a-5p	5905.18	6292.74	-0.0918714	0.855744	0.945979
bta-let-7d	2545.24	2437.24	0.063652	0.873875	0.947498
bta-miR-187	26.5	23.87	0.141717	0.872871	0.947498
bta-miR-339b	55.2	51.65	0.121031	0.872527	0.947498
bta-miR-433	26.13	19.31	0.220393	0.86311	0.947498
bta-miR-6119-3p	14.1	9.86	0.142118	0.864949	0.947498
bta-let-7c	8853.59	8488.61	0.0605343	0.880499	0.951195
bta-let-7a-5p	43393.9	41864.6	0.051709	0.889595	0.955139
bta-miR-378	4434.39	4669.56	-0.0738306	0.890631	0.955139
bta-miR-652	113.66	121.24	-0.122877	0.893829	0.955139
bta-miR-369-3p	40.6	36.87	0.132177	0.900992	0.957746
bta-miR-6524	8.15	10.76	-0.385162	0.902741	0.957746
bta-miR-2284v	8.02	4.33	0.70196	0.911017	0.963075
bta-miR-193a-5p	1458.6	1422.18	0.0387789	0.924985	0.972483
bta-miR-485	12.28	15.89	-0.144229	0.926487	0.972483
bta-miR-2346	94.23	101.25	-0.0578782	0.947878	0.981021
bta-miR-421	526.8	549.1	-0.0549176	0.938249	0.981021
bta-miR-6526	14.35	11.91	0.38515	0.944574	0.981021
bta-miR-7862	14.22	13.32	0.0698395	0.944774	0.981021
bta-miR-29d-3p	28.2	24.74	-0.0800932	0.957528	0.987555
bta-let-7a-3p	8.15	9.88	-0.248132	1	1
bta-miR-1224	26.26	26.53	-0.185104	1	1
bta-miR-1247-5p	10.09	13.24	-0.509654	0.98698	1
bta-miR-409a	8.02	6.44	-0.147291	1	1
bta-miR-483	14.1	10.58	0.0679765	1	1
bta-miR-505	115.73	114.2	-0.00603486	1	1
bta-miR-671	151.58	149.07	-0.0282997	1	1
bta-miR-7859	28.45	29.47	-0.0559677	1	1
bta-miR-99a-3p	24.56	24.5	0.0123897	1	1
