# Supplementary material for: Extracellular vesicle-coupled miRNA profiles in follicular fluid of cows with divergent post-calving metabolic status
Source: Sci Rep. 2019 Sep 6;9:12851. doi: 10.1038/s41598-019-49029-9 (PMC6731312; doi:10.1038/s41598-019-49029-9)
Supplement: Supplementary file 5 — Suppelmentary Table 4 [file 41598_2019_49029_MOESM5_ESM.xlsx]

## Sheet: Sheet1
Extracellular vesicle-coupled miRNA profiles in follicular fluid of cows with divergent post-calving metabolic status
Tsige Hailay, Michael Hoelker, Mikhael Poirier, Samuel Gebremedhn, Franca Rings, Mohammed Saeed-Zidane, Dessie Salilew-Wondim, Christina Dauben, Ernst Tholen, Christiane Neuhoff , Karl Schellander and Dawit Tesfaye*
MiRNA name	Always_positive TMM	Heifers TMM	Log2 Fold change	P value	FDR
bta-miR-1246	33974.6	4846.76	2.80911	2.2949e-06	0.000344242
bta-miR-874	230.75	30.7	2.94159	0.017915	0.000344242
bta-miR-184	140.03	2137.16	-3.93165	7.2158e-06	0.000721578
bta-miR-502a	145.84	16.32	3.09418	1.4842e-05	0.00111318
bta-miR-23b-3p	38460.9	7357.16	2.38612	2.6953e-05	0.00161719
bta-miR-107	45710.3	9316.24	2.29459	8.2945e-05	0.00380078
bta-miR-2285z	34.14	2.38	3.45259	0.000114024	0.00380078
bta-miR-23a	47898.5	11874.4	2.01212	0.000101565	0.00380078
bta-miR-320a	148650	31784.4	2.2255	0.000113902	0.00380078
bta-miR-196a	17.38	152.79	-3.12224	0.000286395	0.00859185
bta-miR-103	44908.5	10771	2.05977	0.000324221	0.008669
bta-miR-22-3p	9333.16	2434.79	1.93847	0.00034676	0.008669
bta-miR-130a	23627.8	4333.53	2.44649	0.000672041	0.0155086
bta-miR-1839	13301.8	3474.36	1.9364	0.000932599	0.0199843
bta-miR-423-5p	82036.1	26419.5	1.63464	0.00112204	0.0224407
bta-miR-205	895.08	3078.37	-1.78152	0.00220854	0.0414101
bta-miR-26a	17422.9	6256.15	1.47755	0.00241825	0.042675
bta-miR-196b	22.33	130.08	-2.53311	0.00319334	0.0435456
bta-miR-2284x	13219.2	4627.82	1.51409	0.00275101	0.0435456
bta-miR-331-5p	32.61	5.64	2.44125	0.00311376	0.0435456
bta-miR-6520	145.68	40.8	1.81295	0.00294599	0.0435456
bta-miR-671	376.02	129.93	1.52548	0.00294598	0.0435456
bta-miR-652	310.1	105.7	1.54738	0.00352641	0.0459967
bta-miR-135a	17.13	0.86	3.72497	0.00389918	0.0487397
bta-miR-362-3p	32.36	5.61	2.28075	0.00449991	0.0539989
bta-miR-365-5p	0	16.04	-5.33756	0.00568152	0.0655559
bta-miR-873	9540.4	2009.85	2.24622	0.00770397	0.0855997
bta-miR-2366	95.69	28.92	1.68232	0.00839074	0.0884104
bta-miR-320b	22.21	3.76	2.7526	0.00854634	0.0884104
bta-miR-6517	189.85	70.22	1.45612	0.0113	0.109354
bta-miR-6518	66.63	19.22	1.77872	0.0110519	0.109354
bta-miR-1291	17.13	2.31	2.91636	0.0123585	0.11235
bta-miR-194	575.71	1742.56	-1.59643	0.0120066	0.11235
bta-miR-204	44.67	126.49	-1.49621	0.0163181	0.143983
bta-miR-449a	170.79	21.4	2.94514	0.0239703	0.205459
bta-miR-92b	5913.8	2234.63	1.40416	0.0251431	0.209526
bta-miR-296-3p	4994.23	2302.28	1.11695	0.0260793	0.211454
bta-miR-335	1834.38	614.55	1.57936	0.029174	0.230321
bta-miR-192	4055.99	10999.7	-1.43909	0.0417761	0.321354
bta-miR-223	333.91	761.43	-1.19035	0.043463	0.325972
bta-miR-206	36.04	95.26	-1.39478	0.0448607	0.327085
bta-miR-361	26878.8	11769.7	1.19129	0.0457919	0.327085
bta-miR-2284v	15.23	3.76	2.22466	0.0472698	0.329789
bta-miR-155	518.36	1202.46	-1.2149	0.0491696	0.335247
bta-miR-122	3222.41	10497.7	-1.70351	0.0515173	0.343448
bta-miR-486	5210.81	2167.99	1.26567	0.0536279	0.349747
bta-miR-2285t	119.49	40.91	1.53073	0.0600575	0.375359
bta-miR-2320-5p	1.65	12.35	-2.60456	0.0595937	0.375359
bta-miR-151-5p	213.95	106	1.00464	0.0649841	0.389905
bta-miR-30b-5p	20.56	52.36	-1.3297	0.0637529	0.389905
bta-miR-342	3317.99	6404.85	-0.948746	0.0671735	0.395138
bta-miR-145	2174.69	1051.19	1.04832	0.0730995	0.413771
bta-miR-7857	142.87	71.34	0.993108	0.0724787	0.413771
bta-miR-185	1953.21	1049.11	0.897397	0.0755347	0.419637
bta-miR-451	468.66	198.47	1.24642	0.0885781	0.483154
bta-miR-6525	3.3	14.06	-1.94065	0.0909615	0.487294
bta-let-7e	2065.43	3776.73	-0.870299	0.0934698	0.491254
bta-miR-2284t-5p	126.36	61.04	1.0139	0.0949757	0.491254
bta-miR-27a-3p	1124.56	604.55	0.895586	0.0983911	0.500294
bta-miR-2285k	58.62	28.72	1.02428	0.111403	0.547881
bta-miR-365-3p	23.98	52.45	-1.13147	0.111316	0.547881
bta-miR-379	113.19	216.87	-0.934214	0.114171	0.55244
bta-miR-22-5p	150.66	79.94	0.920381	0.116758	0.55599
bta-miR-190b	498.51	884.61	-0.827344	0.1235	0.570861
bta-miR-193a-5p	2188.38	1242.06	0.816541	0.126189	0.570861
bta-miR-450a	229.54	92.06	1.30456	0.127122	0.570861
bta-miR-760-3p	1272.92	717.69	0.824067	0.127492	0.570861
bta-miR-218	56.47	27.18	0.983991	0.131224	0.578928
bta-let-7g	3357.23	5789.96	-0.786198	0.147896	0.621532
bta-miR-1	299.2	533.46	-0.835477	0.144226	0.621532
bta-miR-183	269.87	541.96	-1.00658	0.149113	0.621532
bta-miR-3956	1.78	9.87	-2.24693	0.149168	0.621532
bta-miR-141	2004.04	911.23	1.13615	0.153741	0.621601
bta-miR-20b	6.85	18.57	-1.47252	0.157581	0.621601
bta-miR-411c-5p	1.78	9.68	-2.23386	0.159558	0.621601
bta-miR-424-5p	941.1	571.01	0.718286	0.161616	0.621601
bta-miR-499	44.67	22.38	0.974286	0.151885	0.621601
bta-miR-628	4.95	15.11	-1.50679	0.156548	0.621601
bta-miR-2284aa	139.85	81.22	0.762541	0.18608	0.6978
bta-miR-425-5p	1388.41	2205.39	-0.667447	0.185939	0.6978
bta-miR-215	1452.01	2701.94	-0.895041	0.200514	0.699468
bta-miR-222	120.82	200.97	-0.730813	0.199833	0.699468
bta-miR-301a	69.77	127.44	-0.870899	0.199791	0.699468
bta-miR-369-5p	17.13	35.59	-1.04399	0.191552	0.699468
bta-miR-378c	312.89	192.06	0.70921	0.193589	0.699468
bta-miR-7860	22.58	9.5	1.29747	0.196971	0.699468
bta-miR-140	1296.49	2085.83	-0.684957	0.205965	0.710226
bta-miR-92a	38185	23997.9	0.670083	0.208993	0.712475
bta-miR-10a	3720.54	2066.36	0.848405	0.231646	0.718327
bta-miR-125a	7573.94	4824.1	0.650791	0.224171	0.718327
bta-miR-126-3p	1360.91	897.45	0.602054	0.232047	0.718327
bta-miR-130b	893.62	563.59	0.66837	0.228323	0.718327
bta-miR-138	15.23	33.32	-1.0498	0.227952	0.718327
bta-miR-16b	37523	58615.4	-0.643505	0.241143	0.718327
bta-miR-18a	36.54	66.26	-0.854516	0.218182	0.718327
bta-miR-214	978.59	1511.2	-0.626577	0.239594	0.718327
bta-miR-224	1256.64	1921.05	-0.612086	0.245882	0.718327
bta-miR-374a	37.81	64.78	-0.774705	0.246626	0.718327
bta-miR-374b	16.76	34.45	-1.0029	0.23203	0.718327
bta-miR-375	7822.53	4142.57	0.91718	0.242022	0.718327
bta-miR-433	6.6	16.77	-1.22812	0.221198	0.718327
bta-miR-485	4.95	13.83	-1.2855	0.238707	0.718327
bta-miR-708	46.32	81.56	-0.823829	0.242555	0.718327
bta-miR-2284h-5p	23.61	11.28	1.0381	0.251857	0.72651
bta-miR-101	1599.98	1102.14	0.537812	0.26291	0.728287
bta-miR-24-3p	11672.8	7500.15	0.638047	0.25944	0.728287
bta-miR-2441	3.43	10.54	-1.50496	0.256159	0.728287
bta-miR-30d	4640.12	7184.06	-0.630728	0.264611	0.728287
bta-miR-34b	26.54	10.27	1.2807	0.261695	0.728287
bta-miR-34c	444.07	192.94	1.19745	0.269879	0.729403
bta-miR-503-3p	442.16	285.19	0.627715	0.268479	0.729403
bta-let-7c	5036.41	7382.55	-0.551883	0.311135	0.742245
bta-miR-125b	4694.18	3366.54	0.479291	0.31708	0.742245
bta-miR-143	39887	27634.4	0.529457	0.312979	0.742245
bta-miR-144	14.08	6.8	1.01805	0.304202	0.742245
bta-miR-146a	195.27	328.58	-0.751316	0.321639	0.742245
bta-miR-151-3p	2885.4	4178.59	-0.534409	0.300819	0.742245
bta-miR-16a	5521.63	7981.63	-0.531714	0.310427	0.742245
bta-miR-193b	10.03	23.04	-1.0854	0.279974	0.742245
bta-miR-199b	23.86	42.09	-0.777059	0.27885	0.742245
bta-miR-19a	108.11	70.86	0.600594	0.282371	0.742245
bta-miR-200a	8051.96	4967.16	0.696822	0.303594	0.742245
bta-miR-2285p	17.26	8.61	0.974919	0.290233	0.742245
bta-miR-2387	64.07	101.64	-0.658062	0.305402	0.742245
bta-miR-28	13.83	25.65	-0.879185	0.319746	0.742245
bta-miR-3431	536.08	781.16	-0.542631	0.319714	0.742245
bta-miR-425-3p	134.37	202.4	-0.585948	0.304298	0.742245
bta-miR-487b	5.2	12.75	-1.21265	0.295285	0.742245
bta-miR-744	290.17	436.99	-0.587174	0.31615	0.742245
bta-miR-7859	12.3	25.67	-1.03628	0.291941	0.742245
bta-miR-219	3.3	9.18	-1.36235	0.325548	0.742961
bta-miR-660	1481.77	1064.87	0.475393	0.326903	0.742961
bta-miR-324	39.22	62.22	-0.683532	0.345694	0.779761
bta-miR-127	34.39	51.76	-0.588823	0.399767	0.793425
bta-miR-139	20.81	11.49	0.839671	0.370557	0.793425
bta-miR-142-3p	25.39	14.32	0.768422	0.359356	0.793425
bta-miR-142-5p	1406.23	1986.64	-0.497862	0.400366	0.793425
bta-miR-186	695.39	970.2	-0.481295	0.382759	0.793425
bta-miR-2284ab	1263.86	934	0.434314	0.402002	0.793425
bta-miR-2284y	185.6	132.3	0.488173	0.395937	0.793425
bta-miR-23b-5p	23.61	13.96	0.738739	0.361676	0.793425
bta-miR-2426	12.18	6.47	0.704752	0.401531	0.793425
bta-miR-2474	1.65	5.95	-1.54879	0.382634	0.793425
bta-miR-2478	47.19	29.77	0.610499	0.397874	0.793425
bta-miR-29c	2181.2	1470.01	0.568907	0.372405	0.793425
bta-miR-29d-3p	35.54	21.61	0.630023	0.367122	0.793425
bta-miR-362-5p	15.11	9.02	0.791991	0.394256	0.793425
bta-miR-382	218.75	308.24	-0.497635	0.398996	0.793425
bta-miR-411a	46.44	71.41	-0.601792	0.374156	0.793425
bta-miR-421	339.25	479.36	-0.500899	0.401225	0.793425
bta-miR-432	435.87	641.59	-0.559253	0.400023	0.793425
bta-miR-574	1228.46	1735.73	-0.498516	0.385407	0.793425
bta-let-7b	52929.7	71861.4	-0.441139	0.408973	0.801601
bta-miR-455-5p	54.94	81.41	-0.559668	0.411488	0.801601
bta-miR-128	7437.94	5707.34	0.381921	0.421062	0.81496
bta-miR-100	520.06	377.41	0.45755	0.433337	0.828032
bta-miR-15a	2059.57	1486.06	0.470376	0.432114	0.828032
bta-miR-1296	27.66	42.63	-0.609694	0.448468	0.834857
bta-miR-150	593.37	797.83	-0.428094	0.44565	0.834857
bta-miR-181d	23.86	14.1	0.642708	0.440941	0.834857
bta-miR-195	2292.53	3046.49	-0.410489	0.455645	0.834857
bta-miR-210	421.73	319.75	0.397815	0.456389	0.834857
bta-miR-3432	1086.74	1424.5	-0.390896	0.45198	0.834857
bta-miR-769	50.36	71.31	-0.514776	0.455774	0.834857
bta-let-7i	17665.6	23051.5	-0.383921	0.47747	0.845579
bta-miR-2284t-3p	12.3	21.3	-0.747799	0.483445	0.845579
bta-miR-424-3p	56.97	40.7	0.455039	0.475245	0.845579
bta-miR-484	149.26	201.41	-0.432692	0.484799	0.845579
bta-miR-493	12.05	20.14	-0.780102	0.470079	0.845579
bta-miR-503-5p	194.76	266.84	-0.462695	0.484157	0.845579
bta-miR-6524	15.23	9.37	0.677978	0.481038	0.845579
bta-miR-99b	1391.99	1072.87	0.374652	0.477075	0.845579
bta-miR-34a	633.83	819.5	-0.371374	0.489789	0.849346
bta-miR-147	33.76	49.22	-0.521638	0.498405	0.854409
bta-miR-345-3p	279.42	220.06	0.344337	0.497312	0.854409
bta-miR-21-3p	45.57	32.44	0.54116	0.507325	0.859873
bta-miR-25	26288.4	21213.9	0.309392	0.50649	0.859873
bta-miR-877	41.74	29.99	0.440106	0.511532	0.862132
bta-miR-30c	75.5	99.58	-0.415346	0.52074	0.872748
bta-miR-1388-3p	90.64	122.88	-0.428093	0.525823	0.875573
bta-miR-154c	41.11	55.16	-0.432999	0.534045	0.875573
bta-miR-20a	2122.98	1656.86	0.357721	0.530275	0.875573
bta-miR-2431-3p	13.33	21.75	-0.641629	0.537021	0.875573
bta-miR-7862	6.73	11.59	-0.715497	0.535444	0.875573
bta-miR-98	228.53	289.92	-0.34613	0.539937	0.875573
bta-miR-126-5p	565.91	452.86	0.321055	0.559648	0.880054
bta-miR-191	11879.5	15031	-0.339496	0.556376	0.880054
bta-miR-26b	5017.76	4146.35	0.275048	0.554827	0.880054
bta-miR-326	11.56	6.11	0.835119	0.555238	0.880054
bta-miR-409a	8.75	5.64	0.569133	0.560301	0.880054
bta-miR-592	34.39	24.67	0.468005	0.55492	0.880054
bta-let-7d	1748.87	2124.31	-0.280959	0.589002	0.882844
bta-let-7f	14936.1	18070.9	-0.274828	0.58763	0.882844
bta-miR-1306	151.82	121.91	0.327824	0.613989	0.882844
bta-miR-1307	905.08	753.61	0.264453	0.582951	0.882844
bta-miR-1343-5p	27.91	38.83	-0.456121	0.601498	0.882844
bta-miR-199a-3p	25617.4	21397.1	0.25966	0.619942	0.882844
bta-miR-208b	16.88	11.65	0.484653	0.567312	0.882844
bta-miR-21-5p	128685	106536	0.272499	0.620934	0.882844
bta-miR-221	4790.8	4003.34	0.259135	0.610863	0.882844
bta-miR-2284w	117.27	149.52	-0.338689	0.574049	0.882844
bta-miR-29a	12693.4	10247.6	0.308718	0.602909	0.882844
bta-miR-339b	58.12	45.07	0.339708	0.610069	0.882844
bta-miR-363	10.03	16.24	-0.6884	0.611091	0.882844
bta-miR-378b	19.4	13.47	0.617634	0.588457	0.882844
bta-miR-429	1119.74	907.89	0.301537	0.6172	0.882844
bta-miR-504	28.69	20.33	0.449773	0.606496	0.882844
bta-miR-505	80.08	99.58	-0.312032	0.60903	0.882844
bta-miR-6528	12.05	18.46	-0.593581	0.620154	0.882844
bta-miR-7	309.55	378.61	-0.285688	0.608873	0.882844
bta-miR-876	13.58	20.24	-0.581197	0.609234	0.882844
bta-miR-187	28.03	20.74	0.389306	0.62664	0.886755
bta-miR-2448-3p	43.14	56.64	-0.398199	0.638592	0.899426
bta-miR-152	4717.05	4050.47	0.21969	0.647906	0.902791
bta-miR-2431-5p	42.39	32.92	0.329293	0.653019	0.902791
bta-miR-9-5p	15.36	21.6	-0.489841	0.652368	0.902791
bta-miR-96	18.41	13.99	0.443989	0.647862	0.902791
bta-miR-181b	509.33	438.48	0.216339	0.660989	0.909618
bta-miR-532	702.4	827.5	-0.236926	0.67272	0.921534
bta-miR-197	24.89	32.9	-0.385112	0.679052	0.924899
bta-miR-296-5p	33.76	43.71	-0.39036	0.681342	0.924899
bta-miR-10b	8918.81	7824.62	0.188634	0.69494	0.935349
bta-miR-1224	17.13	23.05	-0.435707	0.695276	0.935349
bta-miR-99a-3p	28.94	21.52	0.363396	0.70305	0.941585
bta-miR-452	459.86	532.49	-0.209301	0.706817	0.942423
bta-let-7a-5p	32543.9	36431.2	-0.162781	0.756221	0.945891
bta-miR-1247-5p	8.25	11.52	-0.346975	0.746635	0.945891
bta-miR-1271	12.18	16.94	-0.480094	0.755593	0.945891
bta-miR-129	132.47	171.55	-0.378444	0.722363	0.945891
bta-miR-17-5p	262.44	306.03	-0.224312	0.758654	0.945891
bta-miR-182	442.44	521.04	-0.236267	0.733893	0.945891
bta-miR-199c	206.07	242.63	-0.226594	0.714204	0.945891
bta-miR-19b	367.32	330.21	0.152026	0.757541	0.945891
bta-miR-2447	19.03	13.93	0.367041	0.735109	0.945891
bta-miR-31	1661.01	1853.99	-0.158449	0.76396	0.945891
bta-miR-339a	159.47	185.75	-0.22765	0.745518	0.945891
bta-miR-369-3p	25.51	32.03	-0.286013	0.738038	0.945891
bta-miR-378	4545.29	4059.59	0.163059	0.728308	0.945891
bta-miR-380-3p	11.81	9.11	0.438875	0.766171	0.945891
bta-miR-454	32.61	26.57	0.268821	0.731556	0.945891
bta-miR-494	115.41	98.22	0.244912	0.717409	0.945891
bta-miR-95	84.29	74.2	0.193299	0.763664	0.945891
bta-miR-99a-5p	2921.88	2601.52	0.166724	0.733294	0.945891
bta-miR-93	16850.2	15199.1	0.148814	0.785843	0.966201
bta-miR-2346	72.54	87.92	-0.28322	0.796023	0.97283
bta-miR-6529	3814.72	3520.8	0.115528	0.797721	0.97283
bta-miR-146b	286.12	322.58	-0.179062	0.802806	0.975068
bta-miR-2382-5p	20.93	25.56	-0.226985	0.810436	0.975994
bta-miR-32	505.38	459.44	0.13597	0.806874	0.975994
bta-miR-6119-3p	10.53	8.58	0.173287	0.813328	0.975994
bta-miR-148a	16537.3	15435.5	0.0994933	0.828046	0.989697
bta-miR-129-5p	139.48	163.6	-0.235528	0.842365	0.998852
bta-miR-2313-5p	84.63	93.62	-0.142891	0.840797	0.998852
bta-let-7a-3p	8.25	8.61	-0.0170309	1	1
bta-miR-106b	36.29	34.42	0.0599701	0.967115	1
bta-miR-132	2567.14	2393.34	0.10084	0.891797	1
bta-miR-133a	45.78	51.45	-0.15066	0.893653	1
bta-miR-1343-3p	315.57	304.64	0.0493878	0.915174	1
bta-miR-1388-5p	63.73	63.37	0.0157427	0.997785	1
bta-miR-1468	199.13	196.63	0.0122534	0.978357	1
bta-miR-148b	2918.58	2877.03	0.0207153	0.949819	1
bta-miR-149-5p	45.16	47.04	-0.0489041	1	1
bta-miR-15b	1632.96	1615.36	0.0152553	0.959073	1
bta-miR-181a	1611.14	1702.32	-0.0788414	0.896985	1
bta-miR-190a	20.31	22.81	-0.207814	0.929206	1
bta-miR-199a-5p	61.05	60.19	0.0573901	0.971462	1
bta-miR-200b	3365.65	3538.91	-0.0724417	0.933475	1
bta-miR-200c	2451.41	2443.91	0.0042912	0.971326	1
bta-miR-202	4204.7	4436.23	-0.0774226	0.910264	1
bta-miR-2284z	192.74	188.28	0.030046	0.954758	1
bta-miR-2285aa	13.58	14.03	-0.100701	1	1
bta-miR-2285f	15.73	17.55	-0.22677	0.957696	1
bta-miR-2285q	20.81	20.45	-0.0149965	1	1
bta-miR-2299-3p	29.31	27.25	0.141434	0.904728	1
bta-miR-2313-3p	27.78	30.2	-0.0927907	0.977628	1
bta-miR-2419-5p	37.44	33.51	0.123054	0.892162	1
bta-miR-2483-3p	484.24	469.18	0.0460039	0.919338	1
bta-miR-2483-5p	94.78	91.04	0.0547689	0.90997	1
bta-miR-27b	11286.4	10754	0.0696446	0.874026	1
bta-miR-29b	981.24	953.41	0.0413264	0.92574	1
bta-miR-30a-5p	5258.68	5487.57	-0.0616018	0.93161	1
bta-miR-30e-5p	2370.14	2336.58	0.0202715	0.950943	1
bta-miR-30f	28.44	30.74	-0.0888622	0.980104	1
bta-miR-323	11.68	11.75	-0.0263201	1	1
bta-miR-328	174.49	187.85	-0.105063	0.882846	1
bta-miR-338	13.46	13.57	0.142651	0.950304	1
bta-miR-33a	10.4	8.84	0.0652397	0.944015	1
bta-miR-381	17.63	18.75	-0.11389	1	1
bta-miR-383	10.65	11.75	-0.204448	1	1
bta-miR-423-3p	3031.57	3184.99	-0.0713796	0.904407	1
bta-miR-450b	716.8	676.29	0.0828947	0.85587	1
bta-miR-491	15.48	13.3	0.211519	0.902559	1
bta-miR-497	833.38	824.37	0.0154899	0.960936	1
bta-miR-500	14.08	13.04	0.134029	0.950377	1
bta-miR-542-5p	130.16	132	-0.0271325	1	1
bta-miR-6119-5p	61.55	58.48	0.0785156	0.938568	1
bta-miR-6120-3p	76.25	70.76	0.0850502	0.86733	1
bta-miR-6123	116.49	122.24	-0.0657117	0.95851	1
bta-miR-6523	15.6	18.2	-0.213741	0.956809	1
bta-miR-6526	8.38	10.42	-0.287336	0.85983	1

## Sheet: Sheet2
Gene Transcript	ANLog2 Fold change	APLog2 Fold change
bta-let-7a-3p	-0.248132	-0.0170309
bta-let-7a-5p	0.051709	-0.162781
bta-let-7b	-0.70185	-0.441139
bta-let-7c	0.0605343	-0.551883
bta-let-7d	0.063652	-0.280959
bta-let-7e	0.253689	-0.870299
bta-let-7f	0.475411	-0.274828
bta-let-7g	-0.724669	-0.786198
bta-let-7i	0.308841	-0.383921
bta-miR-1	-0.706468	-0.835477
bta-miR-100	-0.421978	0.45755
bta-miR-101	0.293197	0.537812
bta-miR-103	0.789749	2.05977
bta-miR-106b	0.462935	0.0599701
bta-miR-107	0.749605	2.29459
bta-miR-10a	-0.753108	0.848405
bta-miR-10b	-0.269738	0.188634
bta-miR-122	-2.65533	-1.70351
bta-miR-1224	-0.185104	-0.435707
bta-miR-1246	0.587139	2.80911
bta-miR-1247-5p	-0.509654	-0.346975
bta-miR-125a	1.00014	0.650791
bta-miR-125b	0.801667	0.479291
bta-miR-126-3p	0.244332	0.602054
bta-miR-126-5p	-0.308067	0.321055
bta-miR-127	-1.18335	-0.588823
bta-miR-1271	0.17114	-0.480094
bta-miR-128	0.505518	0.381921
bta-miR-129	-0.95672	-0.378444
bta-miR-1291	-1.17466	2.91636
bta-miR-129-5p	-0.367478	-0.235528
bta-miR-1296	1.51161	-0.609694
bta-miR-1306	-0.187369	0.327824
bta-miR-1307	1.31205	0.264453
bta-miR-130a	0.142817	2.44649
bta-miR-130b	-4.84899	0.66837
bta-miR-132	-0.633431	0.10084
bta-miR-133a	0.805418	-0.15066
bta-miR-1343-3p	-1.30051	0.0493878
bta-miR-1343-5p	-2.16905	-0.456121
bta-miR-135a	-0.779067	3.72497
bta-miR-138	-1.35409	-1.0498
bta-miR-1388-3p	0.468043	-0.428093
bta-miR-1388-5p	-0.597547	0.0157427
bta-miR-139	-0.975109	0.839671
bta-miR-140	0.71321	-0.684957
bta-miR-141	-1.98137	1.13615
bta-miR-142-3p	-0.187379	0.768422
bta-miR-142-5p	-4.06512	-0.497862
bta-miR-143	0.258481	0.529457
bta-miR-144	-0.467617	1.01805
bta-miR-145	-2.18046	1.04832
bta-miR-1468	0.119029	0.0122534
bta-miR-146a	-2.6549	-0.751316
bta-miR-146b	-0.347783	-0.179062
bta-miR-147	0.453604	-0.521638
bta-miR-148a	0.209013	0.0994933
bta-miR-148b	-2.37011	0.0207153
bta-miR-149-5p	-0.599177	-0.0489041
bta-miR-150	0.23628	-0.428094
bta-miR-151-3p	0.56692	-0.534409
bta-miR-151-5p	-1.32679	1.00464
bta-miR-152	-2.08713	0.21969
bta-miR-154c	0.349764	-0.432999
bta-miR-155	0.224764	-1.2149
bta-miR-15a	-0.564553	0.470376
bta-miR-15b	-0.899206	0.0152553
bta-miR-16a	-0.479759	-0.531714
bta-miR-16b	-0.84256	-0.643505
bta-miR-17-5p	-0.184452	-0.224312
bta-miR-181a	-0.386095	-0.0788414
bta-miR-181b	-1.31088	0.216339
bta-miR-181d	-1.81961	0.642708
bta-miR-182	1.19648	-0.236267
bta-miR-183	-3.84116	-1.00658
bta-miR-1839	0.486449	1.9364
bta-miR-184	-0.856104	-3.93165
bta-miR-185	0.141717	0.897397
bta-miR-186	-2.65757	-0.481295
bta-miR-187	1.11554	0.389306
bta-miR-18a	-0.176421	-0.854516
bta-miR-190a	-1.15298	-0.207814
bta-miR-190b	-1.13681	-0.827344
bta-miR-191	0.0387789	-0.339496
bta-miR-192	-2.15027	-1.43909
bta-miR-193a-5p	-0.943661	0.816541
bta-miR-193b	0.263011	-1.0854
bta-miR-194	-0.891421	-1.59643
bta-miR-195	-0.915116	-0.410489
bta-miR-196a	1.24539	-3.12224
bta-miR-196b	-0.265166	-2.53311
bta-miR-197	0.238748	-0.385112
bta-miR-199a-3p	0.562948	0.25966
bta-miR-199a-5p	-0.82932	0.0573901
bta-miR-199b	0.730129	-0.777059
bta-miR-199c	0.560182	-0.226594
bta-miR-19a	-0.818202	0.600594
bta-miR-19b	-1.57274	0.152026
bta-miR-200a	-1.60655	0.696822
bta-miR-200b	0.735142	-0.0724417
bta-miR-200c	-0.712157	0.0042912
bta-miR-202	-1.83153	-0.0774226
bta-miR-204	-1.70096	-1.49621
bta-miR-205	0.524565	-1.78152
bta-miR-206	0.104543	-1.39478
bta-miR-208b	-5.5739	0.484653
bta-miR-20a	0.252359	0.357721
bta-miR-20b	-2.58832	-1.47252
bta-miR-210	-0.510841	0.397815
bta-miR-21-3p	-0.383257	0.54116
bta-miR-214	-0.988499	-0.626577
bta-miR-215	0.641267	-0.895041
bta-miR-21-5p	-0.960214	0.272499
bta-miR-218	-0.901055	0.983991
bta-miR-219	-1.10839	-1.36235
bta-miR-221	-2.84357	0.259135
bta-miR-222	0.757693	-0.730813
bta-miR-223	-0.258905	-1.19035
bta-miR-22-3p	0.708576	1.93847
bta-miR-224	0.61224	-0.612086
bta-miR-22-5p	0.690725	0.920381
bta-miR-2284aa	-1.09134	0.762541
bta-miR-2284ab	1.17493	0.434314
bta-miR-2284h-5p	0.565682	1.0381
bta-miR-2284t-3p	0.70196	-0.747799
bta-miR-2284t-5p	-0.491702	1.0139
bta-miR-2284v	0.751811	2.22466
bta-miR-2284w	0.433282	-0.338689
bta-miR-2284x	0.792111	1.51409
bta-miR-2284y	0.895843	0.488173
bta-miR-2284z	0.705136	0.030046
bta-miR-2285aa	0.511195	-0.100701
bta-miR-2285f	0.825659	-0.22677
bta-miR-2285k	1.84247	1.02428
bta-miR-2285p	-0.773572	0.974919
bta-miR-2285q	0.27471	-0.0149965
bta-miR-2285t	-0.771372	1.53073
bta-miR-2285z	1.28313	3.45259
bta-miR-2299-3p	-1.65941	0.141434
bta-miR-2313-3p	0.217669	-0.0927907
bta-miR-2313-5p	-2.2056	-0.142891
bta-miR-2320-5p	-0.0578782	-2.60456
bta-miR-2346	0.832282	-0.28322
bta-miR-2366	0.548194	1.68232
bta-miR-2382-5p	-1.22676	-0.226985
bta-miR-2387	0.598395	-0.658062
bta-miR-23a	0.9914	2.01212
bta-miR-23b-3p	1.30903	2.38612
bta-miR-23b-5p	0.896518	0.738739
bta-miR-2419-5p	-0.617514	0.123054
bta-miR-2426	0.264371	0.704752
bta-miR-2431-3p	0.400483	-0.641629
bta-miR-2431-5p	0.438008	0.329293
bta-miR-24-3p	-1.97797	0.638047
bta-miR-2441	-0.14423	-1.50496
bta-miR-2447	-0.224982	0.367041
bta-miR-2448-3p	-1.15676	-0.398199
bta-miR-2474	0.723952	-1.54879
bta-miR-2478	0.782477	0.610499
bta-miR-2483-3p	0.468553	0.0460039
bta-miR-2483-5p	0.548436	0.0547689
bta-miR-25	1.05137	0.309392
bta-miR-26a	0.346626	1.47755
bta-miR-26b	-0.566204	0.275048
bta-miR-27a-3p	0.896884	0.895586
bta-miR-27b	-0.367525	0.0696446
bta-miR-28	0.690599	-0.879185
bta-miR-296-3p	-0.790875	1.11695
bta-miR-296-5p	0.733993	-0.39036
bta-miR-29a	-0.406619	0.308718
bta-miR-29b	0.769187	0.0413264
bta-miR-29c	-0.0800932	0.568907
bta-miR-29d-3p	-0.111419	0.630023
bta-miR-301a	-0.0918714	-0.870899
bta-miR-30a-5p	-0.941845	-0.0616018
bta-miR-30b-5p	0.389997	-1.3297
bta-miR-30c	-0.493912	-0.415346
bta-miR-30d	0.170971	-0.630728
bta-miR-30e-5p	0.478676	0.0202715
bta-miR-30f	0.842583	-0.0888622
bta-miR-31	0.483976	-0.158449
bta-miR-32	1.10957	0.13597
bta-miR-320a	-2.18331	2.2255
bta-miR-320b	-0.372115	2.7526
bta-miR-323	0.710506	-0.0263201
bta-miR-324	1.08479	-0.683532
bta-miR-326	0.778919	0.835119
bta-miR-328	0.144306	-0.105063
bta-miR-331-5p	-0.347748	2.44125
bta-miR-335	0.121031	1.57936
bta-miR-338	-1.03976	0.142651
bta-miR-339a	-0.630536	-0.22765
bta-miR-339b	0.165455	0.339708
bta-miR-33a	-0.53996	0.0652397
bta-miR-342	0.247033	-0.948746
bta-miR-3431	-0.465872	-0.542631
bta-miR-3432	-2.10494	-0.390896
bta-miR-345-3p	0.955844	0.344337
bta-miR-34a	1.30774	-0.371374
bta-miR-34b	-5.33923	1.2807
bta-miR-34c	-0.715137	1.19745
bta-miR-361	-2.47734	1.19129
bta-miR-362-3p	0.132177	2.28075
bta-miR-362-5p	-0.692442	0.791991
bta-miR-363	0.741316	-0.6884
bta-miR-365-3p	0.749976	-1.13147
bta-miR-365-5p	-0.246708	-5.33756
bta-miR-369-3p	-0.0738306	-0.286013
bta-miR-369-5p	-0.357164	-1.04399
bta-miR-374a	-0.170236	-0.774705
bta-miR-374b	-0.768367	-1.0029
bta-miR-375	-1.72116	0.91718
bta-miR-378	-0.632724	0.163059
bta-miR-378b	-0.855042	0.617634
bta-miR-378c	-2.18331	0.70921
bta-miR-379	-0.929751	-0.934214
bta-miR-380-3p	-0.147291	0.438875
bta-miR-381	-0.185136	-0.11389
bta-miR-382	-1.85121	-0.497635
bta-miR-383	-0.0549176	-0.204448
bta-miR-3956	0.644718	-2.24693
bta-miR-409a	1.05625	0.569133
bta-miR-411a	0.964552	-0.601792
bta-miR-411c-5p	1.6207	-2.23386
bta-miR-421	-0.597714	-0.500899
bta-miR-423-3p	-0.53475	-0.0713796
bta-miR-423-5p	-0.982885	1.63464
bta-miR-424-3p	-1.42598	0.455039
bta-miR-424-5p	0.220393	0.718286
bta-miR-425-3p	-0.782961	-0.585948
bta-miR-425-5p	1.09929	-0.667447
bta-miR-429	1.06552	0.301537
bta-miR-432	-3.76768	-0.559253
bta-miR-433	0.671207	-1.22812
bta-miR-449a	0.674462	2.94514
bta-miR-450a	-1.34255	1.30456
bta-miR-450b	0.0679765	0.0828947
bta-miR-451	0.175943	1.24642
bta-miR-452	-0.144229	-0.209301
bta-miR-454	-1.77336	0.268821
bta-miR-455-5p	-1.21938	-0.559668
bta-miR-484	1.07764	-0.432692
bta-miR-485	-1.18284	-1.2855
bta-miR-486	-0.876102	1.26567
bta-miR-487b	0.830493	-1.21265
bta-miR-491	0.878824	0.211519
bta-miR-493	-1.30638	-0.780102
bta-miR-494	1.49159	0.244912
bta-miR-497	0.787131	0.0154899
bta-miR-499	-1.18857	0.974286
bta-miR-500	-0.599643	0.134029
bta-miR-502a	-0.00603486	3.09418
bta-miR-503-3p	-0.423209	0.627715
bta-miR-503-5p	1.35131	-0.462695
bta-miR-504	0.515695	0.449773
bta-miR-505	1.21695	-0.312032
bta-miR-532	0.142118	-0.236926
bta-miR-542-5p	0.528781	-0.0271325
bta-miR-574	-1.2873	-0.498516
bta-miR-592	0.811243	0.468005
bta-miR-6119-3p	-1.62906	0.173287
bta-miR-6119-5p	0.599623	0.0785156
bta-miR-6120-3p	1.69812	0.0850502
bta-miR-6123	-0.122877	-0.0657117
bta-miR-628	1.30232	-1.50679
bta-miR-6517	0.495341	1.45612
bta-miR-6518	-0.385162	1.77872
bta-miR-652	0.677646	1.54738
bta-miR-6520	0.38515	1.81295
bta-miR-6523	-1.89985	-0.213741
bta-miR-6524	0.633683	0.677978
bta-miR-6525	0.602284	-1.94065
bta-miR-6526	-0.0282997	-0.287336
bta-miR-6528	-0.582044	-0.593581
bta-miR-6529	-1.62365	0.115528
bta-miR-660	0.25798	0.475393
bta-miR-671	0.919177	1.52548
bta-miR-7	-0.445437	-0.285688
bta-miR-708	-0.429951	-0.823829
bta-miR-744	-0.0559677	-0.587174
bta-miR-760-3p	1.64536	0.824067
bta-miR-769	0.0698395	-0.514776
bta-miR-7857	0.841893	0.993108
bta-miR-7859	0.470952	-1.03628
bta-miR-7860	0.770064	1.29747
bta-miR-7862	0.861784	-0.715497
bta-miR-873	1.1481	2.24622
bta-miR-874	1.25194	2.94159
bta-miR-876	-0.286367	-0.581197
bta-miR-877	0.284086	0.440106
bta-miR-92a	1.51719	0.670083
bta-miR-92b	-0.564677	1.40416
bta-miR-93	0.455512	0.148814
bta-miR-95	0.0123897	0.193299
bta-miR-9-5p	0.256469	-0.489841
bta-miR-96	0.758996	0.443989
bta-miR-98	0.631798	-0.34613
bta-miR-99a-3p	0.708949	0.363396
bta-miR-99a-5p	0.456759	0.166724
bta-miR-99b	-1.54412	0.374652

## Sheet: Sheet3
Gene Transcript	NEC	PEC
bta-miR-100	-0.421978	0.45755
bta-miR-10a	-0.753108	0.848405
bta-miR-10b	-0.269738	0.188634
bta-miR-126-5p	-0.308067	0.321055
bta-miR-1291	-1.17466	2.91636
bta-miR-1306	-0.187369	0.327824
bta-miR-130b	-4.84899	0.66837
bta-miR-132	-0.633431	0.10084
bta-miR-1343-3p	-1.30051	0.0493878
bta-miR-135a	-0.779067	3.72497
bta-miR-1388-5p	-0.597547	0.0157427
bta-miR-139	-0.975109	0.839671
bta-miR-141	-1.98137	1.13615
bta-miR-142-3p	-0.187379	0.768422
bta-miR-144	-0.467617	1.01805
bta-miR-145	-2.18046	1.04832
bta-miR-148b	-2.37011	0.0207153
bta-miR-151-5p	-1.32679	1.00464
bta-miR-152	-2.08713	0.21969
bta-miR-15a	-0.564553	0.470376
bta-miR-15b	-0.899206	0.0152553
bta-miR-181b	-1.31088	0.216339
bta-miR-181d	-1.81961	0.642708
bta-miR-193a-5p	-0.943661	0.816541
bta-miR-199a-5p	-0.82932	0.0573901
bta-miR-19a	-0.818202	0.600594
bta-miR-19b	-1.57274	0.152026
bta-miR-200a	-1.60655	0.696822
bta-miR-200c	-0.712157	0.0042912
bta-miR-208b	-5.5739	0.484653
bta-miR-210	-0.510841	0.397815
bta-miR-21-3p	-0.383257	0.54116
bta-miR-21-5p	-0.960214	0.272499
bta-miR-218	-0.901055	0.983991
bta-miR-221	-2.84357	0.259135
bta-miR-2284aa	-1.09134	0.762541
bta-miR-2284t-5p	-0.491702	1.0139
bta-miR-2285p	-0.773572	0.974919
bta-miR-2285t	-0.771372	1.53073
bta-miR-2299-3p	-1.65941	0.141434
bta-miR-2419-5p	-0.617514	0.123054
bta-miR-24-3p	-1.97797	0.638047
bta-miR-2447	-0.224982	0.367041
bta-miR-26b	-0.566204	0.275048
bta-miR-27b	-0.367525	0.0696446
bta-miR-296-3p	-0.790875	1.11695
bta-miR-29a	-0.406619	0.308718
bta-miR-29c	-0.0800932	0.568907
bta-miR-29d-3p	-0.111419	0.630023
bta-miR-320a	-2.18331	2.2255
bta-miR-320b	-0.372115	2.7526
bta-miR-331-5p	-0.347748	2.44125
bta-miR-338	-1.03976	0.142651
bta-miR-33a	-0.53996	0.0652397
bta-miR-34b	-5.33923	1.2807
bta-miR-34c	-0.715137	1.19745
bta-miR-361	-2.47734	1.19129
bta-miR-362-5p	-0.692442	0.791991
bta-miR-375	-1.72116	0.91718
bta-miR-378	-0.632724	0.163059
bta-miR-378b	-0.855042	0.617634
bta-miR-378c	-2.18331	0.70921
bta-miR-380-3p	-0.147291	0.438875
bta-miR-423-5p	-0.982885	1.63464
bta-miR-424-3p	-1.42598	0.455039
bta-miR-450a	-1.34255	1.30456
bta-miR-454	-1.77336	0.268821
bta-miR-486	-0.876102	1.26567
bta-miR-499	-1.18857	0.974286
bta-miR-500	-0.599643	0.134029
bta-miR-502a	-0.00603486	3.09418
bta-miR-503-3p	-0.423209	0.627715
bta-miR-6119-3p	-1.62906	0.173287
bta-miR-6518	-0.385162	1.77872
bta-miR-6529	-1.62365	0.115528
bta-miR-92b	-0.564677	1.40416
bta-miR-99b	-1.54412	0.374652
